# Supplementary material for: Funmap: integrating high-dimensional functional annotations to improve fine-mapping
Source: Bioinformatics. 2025 Jan 12;41(1):btaf017. doi: 10.1093/bioinformatics/btaf017 (PMC11769679; doi:10.1093/bioinformatics/btaf017)
Supplement: btaf017_Supplementary_Data [file btaf017_supplementary_data.zip]

Archive with 1 entries (1 files):
- 3e2c6_Funmap_supplementary.pdf
